# Supplementary material for: Inclusion of antimicrobial resistance in a pandemic agreement: why it matters and what comes next?
Source: Health Aff Sch. 2026 Feb 28;4(3):qxag044. doi: 10.1093/haschl/qxag044 (PMC12975186; doi:10.1093/haschl/qxag044)
Supplement: qxag044_Supplementary_Data [file qxag044_supplementary_data.zip]

Archive with 11 entries (11 files):
- Author disclosure form_Rishabh.pdf
- Author disclosure form _ ECS.pdf
- Author disclosure form _ RA.pdf
- Author disclosure form_DH.pdf
- Author disclosure form_JB.pdf
- Supplementary File 1 Inclusion & Exclusion Criteria.docx
- Supplementary File 2 OECD Framework.docx
- Supplementary File 03 - ICROMS Quality_Review.xlsx
- Author disclosure form_Jyoti Joshi.pdf
- Author disclosure form_Mirfin.pdf
- Author disclosure form_Raheelah.pdf
