# Supplementary material for: Inclusion of antimicrobial resistance in a pandemic agreement: why it matters and what comes next?
Source: Health Aff Sch. 2026 Feb 28;4(3):qxag044. doi: 10.1093/haschl/qxag044 (PMC12975186; doi:10.1093/haschl/qxag044)
Supplement: qxag044_Supplementary_Data [file qxag044_supplementary_data.zip › Supplementary File 03 - ICROMS Quality_Review.xlsx]

## Sheet: Pandemic Instrument
STUDY DETAILS		(CRITERIA ID) QUALITY CRITERIA Scoring system: Yes = 2 points; Unclear = 1 point; No = 0 points																																									SECOND REVIEW
REFERENCE DETAILS		All	Methodology: RCT & CRCT					Methodology: CBA			Methodology: Controlled ITS studies only				Methodology: Non-controlled ITS and BA				Methodology: Cohort Studies			Methodology: Qualitative studies				ALL Studies (Quantitative and qualitative studies)										Overall							2nd REVIEWER	2nd REVIEW DECISION	3rd REVIEWER	3rd REVIEW DECISION	FINAL AGREED DECISION	REASONS
STUDY DETAILS	Study Type	(1) Clearly stated aims?	(2) Sequence generation	(3) Allocation concealment	(4) Blinding	(5) Follow-up of professionals	(6) Follow-up of patients or episodes of care	(7) Baseline measurement	(8) Explanation of choice of intervention and control group (protection against selection bias/other bias)	(9) Protection against contamination: did control group receive intervention?	(10) Protection against secular changes?	(11) Sufficient data points	(12) Rationale for number of pre/post intervention points given?	(13) Rational explanation of shape of intervention effect?	(14) Rationale for number of pre and post-intervention points given or adequate baseline measurement	(15) Explanation of sample choice (protection against selection bias/other bias)	(16) Explanation of lack of control and its likely impact on study	(17) Attempts to mitigate effect of no control ie sample bias addressed?	(18) Comparability of outcomes	(19) Sufficient follow-up period	(20) Protection against information bias	(21) Appropriate qualitative methodology?	(22) Appropriate Study Design?	(23) Sampling and Recruitment appropriate?	(24) Data collection appropriate?	(25) Blinded assessment of primary outcome measures? (protection against detection bias)	(26) Intervention unlikely to affect data collection?	(27) Reliable primary outcome measures?	(28) Free of selective outcome reporting	(29) Incomplete outcome data addressed?	(30) Analysis sufficiently rigorous/ free of bias?	(31) Limitations addressed	(32) Conclusions clear & justified	(33) Free of other risk of bias? - Threats to internal/external validity? - Researcher bias/reflexivity	(34) Ethical issues addressed?	Final Score	Minimum criteria met for study type?	Minimum score met for study type?	Study directly related to aims of review/of significant value to review?	Include?	REASONS for decision	FURTHER NOTES (IF ANY)
Pandemic treaty: panel calls for "reset" to talks as negotiators miss deadline.	Expert Opinion	0																				0	0	0	0											0
A legal mapping of 48 WHO member states' inclusion of public health emergency of international concern, pandemic, and health emergency terminology within national emergency legislation in responding to health emergencies.	Scoping Review	2																				2	0	0	0							2	2			8
Pandemic treaty as an instrument to strengthen global health security: Global health diplomacy at its crux.	Narrative Review	2																				2	0	0	0							2	2			8
The new pandemic treaty: Are we in safer hands? Probably not.	Expert Opinion	0																				0	0	0	0											0
Will the pandemic treaty make it over the line?	Expert Opinion	0																				0	0	0	0											0
Draft of WHO Pandemic Agreement plays down primary prevention.	Expert Opinion	0																				0	0	0	0											0
Developing a protocol on antimicrobial resistance through WHO's pandemic treaty will protect lives in future pandemics.	Expert Opinion	0																				0	0	0	0								2			2
Tackling vaccine inequity in 2023: have we made progress?	Expert Opinion	0																				0	0	0	0											0
Where there is a will, there is a way: independent assessment of member state compliance with the pandemic agreement.	Expert Opinion	0																				0	0	0	0								1			1
Equity needs to be (even) more central under the WHO Pandemic Agreement.	Expert Opinion	0																				0	0	0	0								1			1
Healthcare workers' freedom of movement in times of pandemics: an emerging norm of customary international law.	Documentary Analysis (Qualitative)	2																				2	0	0	0							0	2			6
Making the World Safer and Fairer in Pandemics.	Expert Opinion	0																				0	0	0	0							0	0			0
Increasing compliance with international pandemic law: international relations and new global health agreements.	Expert Opinion	2																				1	1	0	0							0	2			6
We need a universally endorsed definition of a pandemic for the Pandemic Accord to be effective.	Expert Opinion	0																				0	0	0	0							0	2			2
Backsliding on human rights and equity in the Pandemic Accord.	Expert Opinion	0																				0	0	0	0							0	0			0
The WHO pandemic treaty: where are we on our scepticism?	Expert Opinion	2																				0	0	0	0							0	2			4
A WHO pandemic instrument: substantive provisions required to address global shortcomings.	Expert Opinion	0																				0	0	0	0							0	0			0
Global governance for pandemic prevention and the wildlife trade.	Expert Opinion	2																				0	0	0	0							1	2			5
WHO's pandemic treaty: promises of equity should be kept.	Expert Opinion	0																				0	0	0	0							0	1			1
Negotiating a pandemic accord: a promising start.	Expert Opinion	0																				0	0	0	0							0	0			0
The World Health Organization's pandemic treaty.	Expert Opinion	0																				0	0	0	0							0	1			1
Independent monitoring for the pandemic accord: a non-negotiable provision.	Expert Opinion	0																				0	0	0	0							0	1			1
Pandemic treaty: incorporate a One Health framework.	Expert Opinion	0																				0	0	0	0							0	0			0
WHO member states agree to draft international pandemic accord.	Expert Opinion	0																				0	0	0	0							0	0			0
Between rules and resistance: moving public health emergency responses beyond fear, racism and greed.	Expert Opinion	2																				0	0	0	0							0	2			4
Why we still need a pandemic treaty.	Expert Opinion	0																				0	0	0	0							0	1			1
International law reform for One Health notifications.	Expert Opinion	1																				0	0	0	0							0	2			3
Pandemic treaty: a chance to level up on equity.	Expert Opinion	0																				0	0	0	0							0	0			0
States cannot negotiate a pandemic treaty alone.	Expert Opinion	0																				0	0	0	0							0	0			0
From security to solidarity: The normative foundation of a global pandemic treaty.	Expert Opinion	2																				1	0	0	0							0	2			5
A Pandemic Instrument can Optimize the Regime Complex for AMR by Striking a Balance between Centralization and Decentralization.	Expert Opinion	0																				0	0	0	0							0	2			2
Antimicrobial Resistance Must Be Included in the Pandemic Instrament to Ensure Future Global Pandemic Readiness.	Expert Opinion	2																				0	0	0	0							0	2			4
Introduction: AMR Belongs in the Pandemic Instrument.	Expert Opinion	0																				0	0	0	0							0	0			0
Adopting a Global AMR Target within the Pandemic Instrument Will Act as a Catalyst for Action.	Expert Opinion	2																				0	0	0	0							1	2			5
Embed Multisectoral Governance Mechanisms in the Pandemic Instrument for One Health Action.	Expert Opinion	2																				0	0	0	0							2	2			6
Governance Processes and Challenges for Reservation of Antimicrobials Exclusively for Human Use and Restriction of Antimicrobial Use in Animals.	Expert Opinion	2																				0	0	0	0							0	2			4
Using the International Pandemic Instrument to Revitalize the Innovation Ecosystem for Antimicrobial R&D.	Expert Opinion	2																				0	0	0	0							0	2			4
A Pandemic Instrument Can Start Turning Collective Problems into Collective Solutions by Governing the Common-Pool Resource of Antimicrobial Effectiveness.	Expert Opinion	2																				0	0	0	0							1	2			5
A Global Health Law Trilogy: Transformational Reforms to Strengthen Pandemic Prevention, Preparedness, and Response.	Expert Opinion	0																				0	0	0	0							0	1			1
World Health Organization to begin negotiating international pandemic treaty.	Expert Opinion	0																				0	0	0	0							0	0			0
																																				0
Ensuring progress on sustainable access to effective antibiotics at the 2024 UN General Assembly: a target-based approach	Policy analysis	2																				2	2	2	1							0	2			11
Equitable Access to Antibiotics: A Core Element and Shared Global Responsibility for Pandemic Preparedness and Response	Policy Analysis	0																				0	0	0	0							0	1			1
																																				0
No time to lose: Pandemic agreement-Urgency over complacency; unity over fragmentation.	Editorial	0																				0	0	0	0							0	2			2
Pandemic accord: global health game changer or empty promises?	News	0																				0	0	0	0							0	0			0
Pandemic treaty textual analysis: ethics and public health implications.	Research	2																				2	2	0	2							2	2			12
IHR amendments and the "pandemic agreement" an Israeli perspective.	Policy Analysis	2																				0	0	0	0							0	2			4
Study on major legal issues and solutions in pandemic treaty negotiations.	Policy Analysis	2																				0	0	0	0							0	2			4
Hope for global pandemic treaty rises - despite missed deadline.	News	0																				0	0	0	0							0	0			0
The promise and compromise of the WHO Pandemic Agreement for spillover prevention and One Health.	Commentary	0																				0	0	0	0							0	0			0
Technology transfer, intellectual property, and the fight for the soul of WHO.	Essay	0																				0	0	0	0							0	0			0
WHO member states agree better ways to detect health threats and set new deadline for pandemic treaty.	News	0																				0	0	0	0							0	0			0
Balancing Equity and Global Health Security Towards a Fair and Effective Pandemic Agreement.	Commentary	0																				0	0	0	0							0	1			1
Latest revisions to the International Health Regulations will fail to prevent future travel chaos.	Commentary	0																				0	0	0	0							0	0			0
China's position and competitiveness in the global antibiotic value chain: implications for global health.	Research	2																				0	2	1	2			1			1	2	2			13
The pandemic agreement: Achieving an African win for health security inequity	Editorial	0																				0	0	0	0							0	0			0
Negotiations on global plan to fight pandemics end without a deal	News	0																				0	0	0	0							0	0			0

## Sheet: Outcome matrix
Decision matrix
Table 1: Criteria application per study type					Compulsory criteria				Table 2: Final Outcomes
Criteria ID	RCT	CBA	ITS (control)	ITS (non-control)	B & A (Non control)	Cohort (Non-intervention)	Qual		Studies must meet minimum criteria, minimum score and be directly related to the aims of the review to be included
1	Yes	Yes	Yes	Yes	Yes	Yes	Yes		Methodology	Minimum criteria to meet	Minimum score	Directly related to aims of review?
2	Yes	No	No	No	No	No	No		RCT, CCT, CRCT	1, 2, 3, 4	22	Yes
3	Yes	No	No	No	No	No	No		CBA	1, 7, 8, 9	18	Yes
4	Yes	No	No	No	No	No	No		Controlled ITS	1, 10, 11	18	Yes
5	Yes	No	No	No	No	No	No		Non-controlled ITS	1, 14, 15, 17	22	Yes
6	Yes	No	No	No	No	No	No		Non-controlled BA	1, 14, 15, 17	22	Yes
7	No	Yes	No	No	No	No	No		Cohort studies	1, 18, 19, 29	16	Yes
8	No	Yes	No	No	No	No	No		Qualitative studies	1, 22, 23	16	Yes
9	No	Yes	No	No	No	No	No
10	No	No	Yes	No	No	No	No
11	No	No	Yes	No	No	No	No		0 points = No criteria
12	No	No	Yes	No	No	No	No		2 points = Yes criteria
13	No	No	Yes	No	No	No	No		1 point = Unclear criteria
14	No	No	No	Yes	Yes	No	No
15	No	No	No	Yes	Yes	No	No
16	No	No	No	Yes	Yes	No	No
17	No	No	No	Yes	Yes	No	No
18	No	No	No	No	No	Yes	No
19	No	No	No	No	No	Yes	No
20	No	No	No	No	No	Yes	No
21	No	No	No	No	No	No	Yes
22	No	No	No	No	No	No	Yes
23	No	No	No	No	No	No	Yes
24	No	No	No	No	No	No	Yes
25	Yes	Yes	Yes	Yes	Yes	Yes	No
26	Yes	Yes	Yes	Yes	Yes	No	No
27	Yes	Yes	Yes	Yes	Yes	Yes	Yes
28	Yes	Yes	Yes	Yes	Yes	Yes	Yes
29	Yes	Yes	Yes	Yes	Yes	Yes	Yes
30	Yes	Yes	Yes	Yes	Yes	Yes	Yes
31	Yes	Yes	Yes	Yes	Yes	Yes	Yes
32	Yes	Yes	Yes	Yes	Yes	Yes	Yes
33	Yes	Yes	Yes	Yes	Yes	Yes	Yes
34	Yes	Yes	Yes	Yes	Yes	Yes	Yes
Total Criteria (no.)	16	14	15	15	15	13	13
Maximum points possible	32	28	30	30	30	26	26
Minimum points (meeting min. criteria)	8	8	6	8	8	6	6
Proposed minimum for sufficient quality	22	18	20	22	22	16	16

## Sheet: Quality criteria
Quality Criteria								Criteria applicable to study type?							Mandatory criteria
Criteria ID	Type of Study	DIMENSION	QUALITY CRITERIA / QUESTION	YES CRITERIA	NO CRITERIA	UNCLEAR CRITERIA	REFERENCE	RCT	CBA	ITS (controlled)	ITS (non-control)	B & A (Non - cont)	Cohort Studies	Qual	Mandatory for study type?
1	All studies	Aims	Was there a clear statement of the aims of the research?	Are the research goals clearly articulated?	The goal of the research is not specified	The goal of the research is not clearly articulated	CASP	Yes	Yes	Yes	Yes	Yes	Yes	Yes	Yes - ALL
For Randomised controlled trial, controlled clinical trials and cluster randomised controlled trials
2	RCT, CCT, CRCT	Sequence Generation	Was the allocation sequence adequately generated?	Did the investigators describe a random component in the sequence generation process?	Investigotors describe a non-random component in the sequence generation process	Incomplete information about the sequence generation process to permit a judgment of yes or no	Cochrane risk of bias tool	Yes	No	No	No	No	No	No	Yes
3	RCT, CCT, CRCT	Allocation Concealment	Was allocation adequately concealed?	Participants and investigators enrolling participants could not foresee assignment because one of the following methods used: - central allocation by a 3rd party - sequentially numbered opaque sealed envelopes, opened sequentially	Participants or investigators enrolling participants could possibly foresee assignments and thus introduce selection bias	Insufficient information to permit a judgement of yes or no	Cochrane risk of bias tool	Yes	No	No	No	No	No	No	Yes
4	RCT, CCT, CRCT	Blinding	Was participant's and personnel's knowledge of the allocated interventions adequately prevented during the study?	Any one of the following: - No blinding but the review authors judge that the outcome and the outcome measurement are not likely to be influenced by lack of blinding - Blinding of participants and key study personnel ensured, and unlikely that the blinding could have been broken - Either participants or some key study personnel were not blinded, but outcome assessment was blinded and the non-blin…	Any one of the following: - No blinding or incomplete blinding, and the outcome or outcome measurement is likely to be influenced by lack of blinding - Blinding of key study participants and personnel attempted but likely that the blinding could have been broken - Either participants or some key study personnel were not blinded, and the non-blinding of others likely to introduce bias	Any one of the following: - Insufficient information to permit judgement of 'yes' or 'no' - The study did not address this outcome	Cochrane risk of bias tool	Yes	No	No	No	No	No	No	Yes
5	RCT, CCT, CRCT	Follow-up of professionals (protection against exclusion bias)	Was there adequate follow-up of professionals?	Outcome measures obtained for 80 - 100% of subjects randomised (do not assume 100% follow-up unless stated explicitly).	If outcome measures obtained for less than 80% of subjects randomised	% outcome measures obtained not specified	Cochrane risk of bias tool	Yes	No	No	No	No	No	No	No
6	RCT, CCT, CRCT	Follow-up of patients or episodes of care	Was there adequate follow-up of patients or episodes of care?	Outcome measures obtained for 80 - 100% of subjects randomised or for patients who entered the trial (do not assume 100% follow-up unless stated explicitly). - Score YES if there is an objective data collection system	Ouctome mesures obtained for less than 80% of subjects or for less than 80% of patients who entered the trial	% outcome measures obtained not specified	Cochrane risk of bias tool	Yes	No	No	No	No	No	No	No
IF not RCT, consider whether study is a quasi-experimental study which can demonstrate sufficient internal/external validity for inclusion in the Review:
7	ALL CONTROLLED BEFORE AND AFTER STUDIES	Baseline measurement - protection against selection bias	Did the investigators conduct a baseline measurement to protect against selection bias?	Any of the following: - Baseline assessment of outcome measures conducted prior to intervention, and no substantial differences present across study groups (e.g. where multiple pre-intervention measures describe similar trends in intervention and control groups)	Any of the following: - No baseline assessment conducted - There are differences at baseline in main outcome measures likely to undermine the post intervention differences (e/g are differences between the groups before the intervention similar to those found post intervention).	Any one of the following: - Baseline measures not reported - Unclear whether baseline measures are substantially different across study groups	EPOC	No	Yes	No	No	No	No	No	Yes
8	ALL CONTROLLED BEFORE AND AFTER STUDIES	Intervention and control group selection designed to protect against systematic differences/ selection bias	Did the authors provide a clear rationale for selection/allocation of participants for intervention and control groups, in which they adequately addressed any systematic differences/other potential causes of selection bias?	Authors provide clear rationale for selection/allocation of participants for intervention and control groups, in which they adequately address potential bias in group selection, based on existing theory and data/ supported hypothesis.	Authors have not provided clear rationale for selection/allocation of participants for intervention and control groups, in which they adequately address potential bias in group selection, based on existing theory and data/supported hypothesis.	Insufficient information to decide	EPOC	No	Yes	No	No	No	No	No	Yes
9	ALL CONTROLLED BEFORE AND AFTER STUDIES	Protection against contamination	Did the investigators ensure that the control group did not receive the intervention?	Allocation was by community, institution or practice and it is unlikely that the control group received the intervention	Likely that control group received the intervention (e.g. Cross-over trials OR if patients rather than providers were randomised)	Providers were allocated within a clinic or practice and communication between experimental and group providers was likely to occur	EPOC	No	Yes	No	No	No	No	No	Yes
10	ALL CONTROLLED INTERRUPTED TIME SERIES STUDIES	Protection against secular changes	Is the intervention independent of other changes?	Intervention occurred independently of other changes over time	Reported that intervention is NOT independent of other changes occurring over time	Insufficient information to decide. Treat as 'Unclear' if information cannot be obtained from the authors.	EPOC	No	No	Yes	No	No	No	No	Yes
11	ALL CONTROLLED INTERRUPTED TIME SERIES STUDIES	Sufficient data points to enable reliable statistical inference.	Were there sufficient data points for reliable statistical inference?	Either of the following: - At least 20 points are recorded before the intervention AND the authors have done a traditional time series analysis (ARIMA model); OR - At least 3 points are recorded pre and post intervention AND the authors have done repeated measures analysis; OR - At least 3 points are recorded pre and post intervention AND the authors have used ANOVA or multiple t-tests AND there …	Clear that none of the 'yes' options have been met	Authors do not specify details required for 'Yes' criteria in the paper e.g. Number of discrete data points not mentioned in text or tables	EPOC;	No	No	Yes	No	No	No	No	Yes
12	ALL CONTROLLED INTERRUPTED TIME SERIES STUDIES	Rationale for number of pre and post-intervention points given	Did the study authors give reasons for the number of pre and post intervention points?	Either of the following - Rationale for number of points stated (e.g. Monthly data for 12 months post-intervention were used because anticipated effect was expected to decay; OR - Sample size calculation performed	Clear that neither of the "yes" options has been met	Insufficient information to decide whether either of the "yes" options have been met. Treat as 'Unclear' if information cannot be obtained from the authors.	EPOC	No	No	Yes	No	No	No	No	No
13	ALL CONTROLLED INTERRUPTED TIME SERIES STUDIES	Shaping of intervention effect specified	Did the study authors give a rational explanation for the shape of the intervention effect?	Rational explanation for the shape of the intervention effect provided by study author(s)	Clear that authors have not given a rational reason for the shape of the intervention effect	Insufficient information to decide. Treat as 'Unclear' if information cannot be obtained from the authors.	EPOC	No	No	Yes	No	No	No	No	No
Consider the following for non-controlled quasi-experimental studies including non-controlled ITS and non-CBA:
14	Non-controlled quasi-experimental studies	Rationale for number of pre and post-intervention points given or adequate baseline measurement	Non-controlled ITS: Did the study authors give reasons for the number of pre and post intervention points? Other non-controlled studies: Did the investigators conduct a baseline measurement to protect against selection bias?	Non-controlled ITS: Either of the following: - Rationale for number of points stated (e.g. Monthly data for 12 months post-intervention were used because anticipated effect was expected to decay; OR - Sample size calculation performed Other non-controlled studies: Any of the following: - Baseline assessment conducted prior to intervention and no substantial differences between pre-intervention an…	Non-controlled ITS: Clear that neither of the "yes" options has been met Other non-controlled studies: Any of the following: - No baseline assessment conducted - Baseline assessment conducted prior to intervention and substantial differences between pre-intervention and post - intervention group, which are likely to undermine intervention effect with inadequate attempts to address these issues in…	Non-controlled ITS: Insufficient information to decide whether either of the "yes" options have been met. Treat as 'Unclear' if information cannot be obtained from the authors. Other non-controlled studies: Any one of the following: - Baseline measures not reported - Unclear whether baseline measures are substantially different across study groups	Adaptation of EPOC	No	No	No	Yes	Yes	No	No	Yes
15	Non-controlled quasi-experimental studies	Justification for sample choice	Did the authors provide a clear rationale for selection/allocation of participants for intervention? Did they adequately address any systematic differences/other potential causes of selection bias?	Authors provide clear rationale for selection/allocation of participants for the intervention, in which they attempt to address potential bias in group selection.	Authors do not provide a clear rationale for selection/allocation of participants for intervention groups, in which they attempt to address potential bias in group selection.	Insufficient information to decide	Adaptation of EPOC	No	No	No	Yes	Yes	No	No	Yes
16	Non-controlled quasi-experimental studies	Explanation for lack of control group	Do the study authors explain the reasons for no control and consider the impact of this on outcomes or findings of the study?	Authors provide a clear explanation for lack of control group in study AND Consider the impact of lack of control on study findings or outcomes	Either of the following: - Authors do not explain reason for lack of control in study - Authors do not provide a clear explanation for lack of control group in study or consider the impact of lack of control on study findings or outcomes	Insufficient information to decide	Adaptation of EPOC	No	No	No	No	No	No	No	Yes
17	Non-controlled quasi-experimental studies	Attempts to mitigate effects of no control	Do the authors attempt to mitigate or minimise the effect of no control on study outcomes or findings?	Authors make a reasonable attempt to mitigate the effects of no control on the outcomes of the study; AND Potential bias introduced through sampling adequately addressed	Either of the following: - Authors to not consider the effects of no control on study - Authors do not make a reasonable attempt to mitigate the effects of no control on the outcomes of the study; - Potential bias introduced through sampling not addressed	Insufficient information to decide	Adaptation of EPOC	No	No	No	Yes	Yes	No	No	No
Consider the following for Cohort Studies
18	Cohort Studies	Comparability of outcomes	Are the outcomes of the study comparable?	Either of the following: Study population created by selecting groups for inclusion on the basis of whether or not they were exposed OR Study population was defined before any of its members became exposed or before their exposures are identified; Histories and/or blood tests performed to elucidate exposed and nonexposed groups.	Clear that the 'Yes' criteria has not been met	Insufficient information on comparability of outcomes to fulfil "yes" or "no" criteria	Gordis L. Epidemiology (2nd ed.) 2000 W.B. Saunders Company. Pennsylvania; USA	No	No	No	No	No	Yes	No	Yes
19	Cohort Studies	Sufficient follow-up period	Is the follow-up period long enough to allow enough events (outcomes) to occur?	The follow-up period is long enough to allow enough events or outcome to occur to produce statistical inference.	The follow-up period is too short to allow enough events or outcome to occur to produce statistical inference.	Insufficient information on length of follow up in the study or on the lenght of follow up necessary to have statistically relevant information	Gordis L. Epidemiology (2nd ed.) 2000 W.B. Saunders Company. Pennsylvania; USA	No	No	No	No	No	Yes	No	Yes
20	Cohort Studies	Protection against information bias	Is the quality and extent of information obtained comparable for exposed and non-exposed population groups?	The quality of information obtained is comparable for both exposed and nonexposed individuals	The quality and extent of information obtained is defferent for exposed people than for nonexposed individuals	Insufficient information on protection against information bias to fulfil "yes" or "no" criteria	Gordis L. Epidemiology (2nd ed.) 2000 W.B. Saunders Company. Pennsylvania; USA	No	No	No	No	No	Yes	No	No
Consider the following for Qualitative Studies:
21	Qualitative Studies and Surveys	Appropriateness of qualitative methodology	Is a qualitative methodology justified with respect to the research aims?	Both of the following: - The author provides a clear description of the methodological approach used AND - Justifies the use of the methodology in light of the aims of the research	Authors do not provide a clear description of the methodological approach used nor justify the use of the methodology in light of the research aims.	Insufficient information on the methodology to file 'yes' or 'no' criteria		No	No	No	No	No	No	Yes	No
22	Qualitative Studies and Surveys	Appropriate study design	Was the study design appropriate to address the aims of the research?	All of the following: - Provides a clear description of the study design AND; - The authors justify the study design in light of the aims of the research (e.g. discusses how they decided which methods to use) AND; - The study design is appropriate to address the aims of the research	Any one of the following: - A clear description of the study design is not provided OR - The authors do not justify the study design in light of the aims of the research; OR - The study design is not adequate to address the aims of the research.	Insufficient information provided the establish that study design is appropriate to address research aims	Adaptation of CASP	No	No	No	No	No	No	Yes	Yes
23	Qualitative Studies and Surveys	Sampling and Recruitment	Was the sampling and recruitment strategy appropriate to the aims of the research?	Either of the following: - The sample frame and approach to recruitment explicitly discussed AND 1 or more of the following; - The sampling theory applied and justified OR - Authors explain why the participants they selected were the most appropriate to provide access to the type of knowledge sought by the study OR - Any difficulties in achieving the sample size and composition ideally sought and…	Any one of the following: - If the researcher does not explain how the participants were selected - If the authors fail to explain why the participants selected were the most appropriate to provide access to the type of knowledge sought by the study - If there are no discussions about recruitment (e.g. why some people chose not to take part) - The sample frame or approach was not explicitly discu…	Insufficient information regarding sampling to fulfil 'yes' or 'no' criteria.	Adaptation of CASP	No	No	No	No	No	No	Yes	Yes
24	Qualitative Studies and Surveys	Data collection appropriate to address research aims	Were data collected appropriately to address research aims?	All of the following where applicable: - Appropriateness of methods used for the research question are explicit and justified AND; - Methods are used systematically and in an organised manner AND; - Setting for data collection justified and methods of data collection clear (e.g focus group, semi-structured interview etc) AND; - Form of data is clear (e.g audiorecordings, video material, notes etc…	Failure to fulfil any of the 'Yes' criteria	Insufficient information regarding data collection to fulfil 'yes' or 'no' criteria.	Kuper A, Lingard L, Levinson W. Critically appraising qualitative research. BMJ 2008; 337: 687 - 337; - Kohli E, Ptak J, Smith R, Taylor E, Talbot E, Kirkland K. Variability in the Hawthorne Effect with regard to Hand Hygiene Performance in High- and Low-Performing Inpatient Units, Infection Control and Hospital Epidemiology 2009; 30(3):222-225	No	No	No	No	No	No	Yes	No
Consider the following for ALL studies (including RCT)
25	ALL STUDIES (except Qualitative Studies)	Protection against detection bias: Blinded assessment of primary outcome measures?	Were primary outcome measures assessed blindly, where relevant?	Controlled studies: Either of the following: - Study authors state explicitly that the primary outcome variables were assessed blindly (i.e. describes measure used, if any, to blind outcome assessors from knowledge of which intervention a participant received. Provides any information relating to whether the intended blinding was effective OR - Outcome variables are objective (e.g. quantity of ha…	Controlled studies: If outcomes were not assessed blindly or outcome variables not objective Non-controlled studies: No attempts to minimise impact of non-objective outcome variables or no blind assessment of outcomes findings	If not specified or if sufficient information cannot be obtained from authors	EPOC and adaptation of EPOC; Gordis L. Epidemiology (2nd ed.) 2000 W.B. Saunders Company. Pennsylvania; USA	Yes	Yes	Yes	Yes	Yes	Yes	No	No
26	ALL STUDIES (except non-intervention studies)	Protection against detection bias: Intervention unlikely to affect data collection?	Was data collection unaffected by the intervention?	Researchers report that the intervention itself was unlikely to affect data collection (e.g. Sources and methods of data collection were the same before and after the intervention)	If the intervention itself was likely to affect data collection (e.g. a change in source or method of data collection reported)	Intervention affect on data collection not reported	EPOC	Yes	Yes	Yes	Yes	Yes	No	No	No
27	ALL STUDIES	Reliable primary outcome measures?	Are primary outcome measures reliable?	Controlled studies: - Two or more raters with at least 90% agreement or kappa greater than or equal to 0.8; OR - Outcome variables are objective (e.g. quantity of handrub consumed; length of hospital stay) Non-controlled studies: - Outcome variables are objective (e.g. quantity of handrub consumed; length of hospital stay) - Outcome variables are not objective however attempts made to ensure outc…	Controlled studies: - If agreement is less than 90% or kappa is less than 0.8; OR - Outcome variables are not objective Non-controlled studies: - Outcome variables are not objective however no attempt made to ensure outcomes are reliably assessed (i.e. substantiates interrator reliability) Qualitative/Survey studies: - Level of interrator reliability less than 80% OR - Validation of outcomes with…	All studies If reliability is not reported for outcome measures that are obtained by chart extraction or collected by an individual	EPOC; adaptation EPOC; Qual: Bradley et al. 2007	Yes	Yes	Yes	Yes	Yes	Yes	Yes	No
28	ALL STUDIES	Free of selective outcome reporting?	Are reports of the study free of suggestion of selective outcome reporting?	Any one of the following: - The study protocol is available and all of the study's pre-specified (primary and secondary) outcomes that are of interest in the study have been reported in the pre-specified way OR; -The study protocol is not available but it is clear that the published reports include all expected outcomes, including those that were pre-specified (convincing text of this nature may …	Any one of the following: - not all of the study'e pre-specified primary outcomes have ben reported - One or more primary outcomes is reported using measurements, analysis methods or subsets of the data (e.g. Subscales) that were not pre-specified - One or more reported primary outcomes were not pre-specified (unless clear justification for their reporting is provided) - One or more outcomes of i…	Insufficient information to permit a judgement of yes or no	Cochrane risk of bias tool	Yes	Yes	Yes	Yes	Yes	Yes	Yes	No
29	ALL STUDIES	Incomplete outcome data addressed /Protection against exclusion bias	Were incomplete outcome data adequately addressed? Was there adequate follow-up of study population? (Assessments should be made for each main outcome or class of outcomes).	Controlled Studies RCT, CCT, CRCTS: Any one of the following: - No missing outcome data - Reasons for missing outcome data unlikely to be related to true outcome - Missing outcome data balanced in numbers across intervention groups, with similar reasons for missing data across groups - For dichotomous outcome data, the proportion of missing outcomes compared with observed event risk not enough to…	Controlled Studies RCT, CCT, CRCTS: Any one of the following: - Reason for missing outcome data likely to be related to true outcome, with either imbalance in numbers or reasons for missing data across intervention or participant groups - For dichotomous outcome data, the proportion of missing outcomes compared with observed event risk enough to induce clinically relevant bias in intervention eff…	Any one of the following: - Insufficient information to permit judgement of 'yes' or 'no' - The study did not address this outcome		Yes	Yes	Yes	Yes	Yes	Yes	Yes	Yes (Cohort Studies)
30	ALL STUDIES	Analysis sufficiently rigorous/free from bias	Were data analysed appropriately?	Controlled and non-controlled studies (excluding ITS): - Authors provide a clear description of data analysis AND - Analysis of data were sufficiently rigorous and free from bias ITS (controlled and non-controlled): Either of the following: - AMIRA models used; OR - Time series regression models used to analyse data and serial correlation was adjusted/tested for Qualitative: All of the following …	Clear that of the 'Yes' criteria for the relevant study type has not been met	All studies: Insufficient information to decide whether either of the "yes" options have been met. Treat as 'Unclear' if information cannot be obtained from the authors.	Qual: Kuper A, Lingard L, Levinson W. Critically appraising qualitative research. BMJ 2008; 337: 687 - 337; CASP	Yes	Yes	Yes	Yes	Yes	Yes	Yes	No
31	ALL STUDIES	Limitations addressed?	Were limitations of the study addressed?	All of the following: - Authors identify limitations of the study, participants, analysis and considers the impact of limitations on findings/conclusions - Researchers discuss credibility of their findings (e.g. Triangulation, respondent validation, more than one analyst)	Clear that the 'Yes' criteria has not been met	All studies: - Limitations of study identified but not reasonably considered in interpretation of outcomes - Insufficient information to assess whether limitations have been reasonably considered.		Yes	Yes	Yes	Yes	Yes	Yes	Yes	No
32	ALL STUDIES	Conclusions clear and justified.	Is there a clear statement of findings and are these justified?	All studies: All of the following: - The findings are explicit - Adequate discussion of the evidence both for and against the researcher's argument - Findings are discussed in relation to the original research question	Clear that the 'Yes' criteria has not been met	All studies: Insufficient information to decide whether "yes" or 'No' criteria have been met.		Yes	Yes	Yes	Yes	Yes	Yes	Yes	No
33	ALL STUDIES	Free of other bias?	Was the study apparently free of other problems that could put it at a risk of bias? For Quantitative Studies consider: Threats to internal validity, e.g. : - History - Maturation - Testing effects - Instrumentation - Statistical regression - Selection bias - Attrition - Interaction - Detection bias Threats to external validity, e.g.: - Testing-X interaction - Whether success of intervention may …	RCTS: - The study appears to be free of other sources of bias All other quantitative studies: - Either study controlled for/appears to be free of other sources of bias; OR - Any potential sources of bias are adequately addressed/ accounted for threat of bias in analysis and conclusions Qualitative studies: - The relationship between researcher and participants has been considered adequately - Res…	RCTs: There is at least one important risk of bias. For example, the study: - Had a potential source of bias related to the specific study design used; orpped early due to some data-depednednt process; or - Had extreme baseline imbalance; or - Had some other problem All other quantitative studies: - Study design did not control for relevant threats of bias/ there is at least one important risk of…	There may be a risk of bias but there is either: - Insufficient information to assess whether an important risk of bias exists; or - Insufficient rationale or evidence that an identified problem will introduce bias		Yes	Yes	Yes	Yes	Yes	Yes	Yes	No
34	ALL STUDIES	Ethics issues addressed?	Have ethical issues been taken into consideration?	All studies: - Approval sought from ethics committee - Sufficient details regarding how the research was explained to participants for the reader to assess whether ethical standards were maintained - Ethical issues raised by study discussed (e.g. Issues around informed consent; confidentiality; handling of study effects on participants during and after study)	Clear that the 'Yes' criteria has not been met	Insufficient information to assess whether ethical issues have been addressed	CASP	Yes	Yes	Yes	Yes	Yes	Yes	Yes	No
